# Supplementary material for: Retrospective Analysis of 28 Cases of Tuberculosis in Pregnant Women in China
Source: Sci Rep. 2019 Oct 25;9:15347. doi: 10.1038/s41598-019-51695-8 (PMC6814810; doi:10.1038/s41598-019-51695-8)
Supplement: Supplementary file 2 — Dataset 1 [file 41598_2019_51695_MOESM2_ESM.xls]

## Sheet: Sheet1
Case	Age	Marital status	History of previous TB treatment	State of Pregnancy	BCG vaccination status	Previous history of TB	Contact history of TB	Comorbid disease	The way of pregnancy	Screening of TB before pregnancy	Regnancy month	Diagnosis delay	Anti-TB treatment	Outcome of maters	Outcome of neonates	Misdiagnosed	Fever	Night sweating	Shortness of breath	Fatigue	Poor appetite	Hemoptysis	Headache	Failure to gain weight	Cough	Expectoration	Chest Pains	Lumbago
1	27	Married	New patient	Pregnancy	Yes	No	Yes	No	Natural fertilization	No	Gestation 29 weeks	2 weeks	HRZE,moxifloxacin	Good effect	Neonatal TB	Yes	Yes	Yes	Yes	Yes	Yes		Yes	Yes
2	31	Married	New patient	Abortion	No	No	No	No	Natural fertilization	No	3 weeks after abortion	7 weeks	HRZE,moxifloxacin	Good effect	Abortion	Yes	Yes								Yes	Yes
3	31	Married	New patient	Pregnancy	Yes	No	No	No	Natural fertilization	No	Gestation 8 weeks	1 week	HRZE	Good effect	Termination		Yes			Yes	Yes			Yes			Yes
4	26	Single	New patient	Pregnancy	Yes	No	No	No	Natural fertilization	No	Gestation 5 weeks	3 weeks	HRZE	Good effect	Termination		Yes			Yes	Yes						Yes
5	27	Married	New patient	Pregnancy	Yes	No	No	No	Natural fertilization	No	Gestation 14 weeks	1 week	HRZE	Good effect	Termination	Yes	Yes		Yes	Yes	Yes				Yes
6	28	Married	New patient	Postpartum	Yes	No	No	No	Natural fertilization	No	3 weeks postpartum	4 weeks	HRZE	Good effect	Healthy neonate		Yes							Yes	Yes
7	37	Married	New patient	Pregnancy	Yes	No	No	No	Natural fertilization	No	Gestation 14 weeks	4 weeks	HRZE	Good effect	Termination	Yes	Yes		Yes	Yes	Yes			Yes
8	28	Married	New patient	Abortion	Yes	No	Yes	No	Natural fertilization	No	4 weeks after abortion	9 weeks	HRZE	Good effect	Abortion	Yes	Yes							Yes	Yes
9	27	Married	New patient	Pregnancy	Yes	No	No	No	Natural fertilization	No	Gestation 20 weeks	2 weeks	HRZE	Good effect	Healthy neonate	Yes	Yes		Yes		Yes			Yes
10	20	Married	New patient	Pregnancy	Yes	No	No	No	Natural fertilization	No	Gestation 7 weeks	8 weeks	HRZE	Good effect	Termination		Yes		Yes	Yes	Yes			Yes	Yes	Yes	Yes
11	24	Married	New patient	Postpartum	Yes	No	No	No	Natural fertilization	No	6 weeks postpartum	26 weeks	HRZE	Good effect	Healthy neonate		Yes					Yes		Yes	Yes	Yes
12	28	Married	New patient	Pregnancy	No	No	No	No	Natural fertilization	No	Gestation 8 weeks	5 weeks	HRZE	Good effect	Termination					Yes	Yes							Yes
13	28	Married	New patient	Pregnancy	Yes	No	No	No	Natural fertilization	No	Gestation 17 weeks	3 weeks	HRZE	Good effect	Termination		Yes		Yes	Yes	Yes			Yes
14	33	Married	New patient	Pregnancy	Yes	No	No	No	In vitro fertilization and embryo transplantation	No	Gestation 23 weeks	3 weeks	HRZE	Good effect	Healthy neonate		Yes			Yes	Yes			Yes			Yes
15	26	Married	New patient	Pregnancy	No	No	No	No	Natural fertilization	No	Gestation 17 weeks	2 weeks	HRZE	Good effect	Healthy neonate		Yes		Yes		Yes				Yes
16	30	Married	New patient	Postpartum	Yes	No	No	No	Natural fertilization	No	1 week postpartum	21 weeks	HRZE,moxifloxacin	Good effect	Neonatal TB	Yes	Yes							Yes	Yes
17	23	Married	New patient	Postpartum	Yes	No	Yes	No	Natural fertilization	No	4 weeks postpartum	11 weeks	HRZE,moxifloxacin	Died	SGA	Yes	Yes			Yes	Yes		Yes	Yes	Yes
18	28	Married	Previously treated patient	Postpartum	Yes	No	No	No	Natural fertilization	No	0 week postpartum	0 day	HRZE,levofloxacin and amikacin	Good effect	Dead fetus						Yes			Yes	Yes	Yes
19	33	Married	New patient	Postpartum	Yes	No	No	No	Natural fertilization	No	6 weeks postpartum	47 weeks	HRZE	Good effect	Healthy neonate	Yes	Yes							Yes	Yes	Yes
20	38	Married	New patient	Postpartum	Yes	No	No	No	Natural fertilization	No	4 weeks postpartum	38 weeks	HRZE	Good effect	Healthy neonate					Yes	Yes		Yes	Yes	Yes
21	33	Married	New patient	Postpartum	Yes	No	No	No	Natural fertilization	No	3 weeks postpartum	20 weeks	HRZE	Good effect	Healthy neonate		Yes	Yes									Yes
22	27	Married	New patient	Pregnancy	Yes	No	Yes	No	Natural fertilization	No	Gestation 37 weeks	8 weeks	HRZE,moxifloxacin	Good effect	SGA		Yes	Yes		Yes	Yes		Yes	Yes	Yes	Yes
23	34	Married	New patient	Postpartum	Yes	No	Yes	No	Natural fertilization	No	4 weeks postpartum	6 weeks	HRZE,moxifloxacin	Good effect	Neonatal TB,died	Yes	Yes							Yes
24	34	Married	New patient	Pregnancy	Yes	No	No	No	Natural fertilization	No	Gestation 8 weeks	20 weeks	HRZE	Good effect	Termination				Yes	Yes	Yes	Yes			Yes	Yes
25	26	Married	New patient	Pregnancy	Yes	No	No	No	Natural fertilization	No	Gestation 14 weeks	1 week	HRZE	Good effect	Termination					Yes	Yes					Yes
26	28	Married	New patient	Pregnancy	Yes	No	No	No	Natural fertilization	No	Gestation 21 weeks	20 weeks	HRZE	Good effect	Healthy neonate						Yes			Yes	Yes	Yes
27	41	Married	New patient	Abortion	Yes	No	No	No	Natural fertilization	No	1 week after abortion	4 weeks	HRZE	Good effect	Abortion										Yes	Yes
28	29	Married	New patient	Abortion	Yes	No	No	No	Natural fertilization	No	1 week after abortion	2 weeks	HRZE	Good effect	Abortion		Yes								Yes
