# Supplementary material for: Retrospective Analysis of 28 Cases of Tuberculosis in Pregnant Women in China
Source: Sci Rep. 2019 Oct 25;9:15347. doi: 10.1038/s41598-019-51695-8 (PMC6814810; doi:10.1038/s41598-019-51695-8)
Supplement: Supplementary file 3 — Dataset 2 [file 41598_2019_51695_MOESM3_ESM.xlsx]

## Sheet: Sheet1
Case	Age	Marital status	History of previous TB treatment	BCG vaccination status	Previous history of TB	Contact history of TB	Comorbid disease	Diagnosis delay	Anti-TB treatment	Misdiagnosed	Fever	Night sweating	Shortness of breath	Hemoptysis	Poor appetite	Fatigue	Headache	Failure to gain weight(Weight loss)	Cough	Expectoration	Chest Pains	Lumbago
1	22	Single	New patient	Yes	No	No	No	25 weeks	HRZE,moxifloxacin	Yes	Yes	Yes			Yes			Yes	Yes	Yes
2	24	Single	New patient	Yes	No	No	No	0 day	HRZE,moxifloxacin				Yes		Yes	Yes	Yes		Yes
3	31	Married	New patient	Yes	No	Yes	No	25 weeks	HRZE				Yes						Yes	Yes	Yes
4	40	Married	New patient	No	No	Yes	No	0 day	HRZE		Yes		Yes			Yes					Yes
5	24	Single	New patient	Yes	No	No	No	0 day	HRZE				Yes			Yes
6	24	Single	New patient	Yes	No	No	No	15 weeks	HRZE	Yes	Yes		Yes			Yes		Yes	Yes	Yes	Yes
7	21	Single	New patient	Yes	No	No	No	0 day	HRZE				Yes	Yes					Yes	Yes
8	27	Single	New patient	Yes	No	No	No	0 day	HRZE		Yes		Yes						Yes
9	21	Single	New patient	Yes	No	No	No	2 weeks	HRZE	Yes	Yes		Yes		Yes	Yes		Yes	Yes	Yes	Yes
10	28	Married	New patient	Yes	No	Yes	No	4 weeks	HRZE		Yes	Yes	Yes		Yes	Yes	Yes		Yes	Yes	Yes
11	20	Single	New patient	Yes	No	No	No	0 day	HRZE		Yes			Yes
12	25	Single	New patient	No	No	No	No	124 weeks	HRZE		Yes											Yes
13	28	Married	New patient	Yes	No	No	No	2 weeks	HRZE	Yes	Yes	Yes			Yes	Yes		Yes	Yes		Yes
14	28	Single	New patient	Yes	No	No	No	8 weeks	HRZE	Yes	Yes				Yes	Yes		Yes	Yes	Yes
15	38	Married	New patient	Yes	No	No	No	3 weeks	HRZE	Yes	Yes		Yes						Yes
16	26	Single	Previously treated patient	No	No	No	No	0 day	HRZE,moxifloxacin		Yes	Yes			Yes	Yes		Yes
17	23	Married	Previously treated patient	Yes	No	No	No	0 day	HRZE,moxifloxacin		Yes		Yes						Yes	Yes
18	25	Single	New patient	Yes	No	No	No	3 weeks	HRZE	Yes	Yes					Yes			Yes	Yes	Yes
19	22	Single	New patient	Yes	No	No	No	0 day	HRZE
20	24	Single	New patient	Yes	No	No	No	16 weeks	HRZE	Yes									Yes	Yes	Yes
21	20	Single	Previously treated patient	Yes	No	No	No	1 weeks	HRZE,moxifloxacin	Yes	Yes						Yes
22	26	Single	New patient	No	No	No	No	2 weeks	HRZE	Yes	Yes	Yes	Yes		Yes	Yes		Yes	Yes	Yes
23	39	Married	New patient	Yes	No	No	No	4 weeks	HRZE,moxifloxacin		Yes					Yes	Yes				Yes
24	26	Married	Previously treated patient	Yes	No	No	No	0 day	HRZE					Yes					Yes
25	31	Married	New patient	No	No	No	No	52 weeks	HRZE			Yes		Yes		Yes			Yes	Yes
26	40	Married	New patient	No	No	Yes	No	4 weeks	HRZE					Yes					Yes	Yes
27	29	Married	New patient	Yes	No	No	No	8 weeks	HRZE	Yes	Yes			Yes					Yes	Yes
28	36	Married	New patient	Yes	No	Yes	No	0 day	HRZE		Yes	Yes				Yes
